# Supplementary material for: CYFIP1 governs the development of cortical axons by modulating calcium availability
Source: Nat Commun. 2025 Nov 28;16:10764. doi: 10.1038/s41467-025-65801-0 (PMC12663352; doi:10.1038/s41467-025-65801-0)
Supplement: Supplementary file 4 — Source Data [file 41467_2025_65801_MOESM4_ESM.xlsx]

## Sheet: Fig. 1 panel a
Fig. 1a
	Bins	WT								Cyfip1+/-								Cyfip1+/- + WT
	1	1	1	1	1	1	1	1	1	1	1	1	1	1	1	1	1	1	1	1
	2	0.915	1.026	1.017	0.876	0.934	0.94	1.03	0.943	0.827	0.774	1.027	1.015	0.958	0.879	0.917	0.974	1.036	1.119	1.021
	3	0.79	0.99	0.916	0.898	0.928	0.859	1.028	0.972	0.623	0.73	0.81	0.904	0.953	0.716	0.715	0.948	1.097	0.902	0.947
	4	0.667	0.874	0.792	0.702	0.731	0.765	0.89	0.818	0.476	0.562	0.747	0.792	0.753	0.541	0.685	0.781	0.994	0.687	0.657
	5	0.622	0.695	0.66	0.547	0.521	0.63	0.795	0.722	0.414	0.402	0.664	0.628	0.592	0.341	0.451	0.662	0.919	0.511	0.555
	6	0.385	0.452	0.435	0.415	0.367	0.429	0.612	0.526	0.205	0.252	0.299	0.48	0.325	0.195	0.354	0.489	0.654	0.244	0.342
	7	0.276	0.29	0.304	0.349	0.292	0.301	0.351	0.401	0.114	0.129	0.161	0.335	0.212	0.114	0.25	0.332	0.503	0.179	0.245
	8	0.218	0.189	0.246	0.177	0.177	0.186	0.252	0.241	0.066	0.062	0.03	0.203	0.129	0.075	0.303	0.244	0.216	0.135	0.178
	9	0.105	0.055	0.161	0.082	0.099	0.098	0.142	0.17	0.048	0.025	0.007	0.101	0.078	0.043	0.225	0.133	0.09	0.076	0.085
	10	0.031	0.005	0.021	0.007	0.058	0.013	0.033	0.069	0	0.007	0	0.034	0.026	0.005	0.081	0.012	0.005	0.006	0.017

## Sheet: Fig. 1 panel b
Fig. 1b
	WT	Cyfip1+/-
	93.9419	91.6466
	93.9116	94.1125
	91.0619	84.7757
	93.9592	91.3229
	93.1632	92.9179
	94.3541	92.584
	94.7745	93.4326
	92.5416	94.6156
	94.3566	92.2062
	95.2284

## Sheet: Fig. 1 panel c
Fig. 1c
		WT																					Cyfip1+/-
	Primary	9	1	5	5	4	6	4	9	6	11	7	7	5	2	1	1	2	3	1	6	3	2	1	1	5	1	2	1	3	5	1	6	1	2	1	3	4	2	4	1	2	1	2	3	3
	Secondary	4	2	0	0	2	3	2	0	4	3	2	4	4	0	0	0	1	2	1	3	3	1	0	0	1	1	0	2	0	0	0	0	0	0	0	3	0	0	1	0	0	0	1	0	1
	Total	13	3	5	5	6	9	6	9	10	14	9	11	9	2	1	1	3	5	2	9	6	3	1	1	6	2	2	3	3	5	1	6	1	2	1	6	4	2	5	1	2	1	3	3	4

## Sheet: Fig, 2 panel a
Fig. 2a
	WT	Cyfip1+/-
	94.0128	67.1424
	90.087	67.1937
	86.864	65.847
	103.731	109.052
	119.067	54.3881
	106.238	87.7311
	91.8441	76.6069
	123.174	61.4938
	84.9819	84.078
		71.6583

## Sheet: Fig. 2 panel b
Fig. 2b
	total mito density (left)					proximal/medial/distal mito density (right)
	WT	Cyfip1+/-			WT										Cyfip1+/-
	0.000215348	0.000309312		proximal	0.00010032	8.7197e-05	0.00016175	0.0001643	0.00013286	8.1612e-05	9.2331e-05	0.00010347	8.1483e-05	0.00010852	0.00010832	0.0001585	0.00015386	0.0001723	0.00018802	0.00013623
	0.000235562	0.000386064		medial	7.4207e-05	0.00010188	6.3146e-05	3.7855e-05	8.1598e-05	6.7261e-05	5.7707e-05	7.6649e-05	6.9312e-05	7.9791e-05	0.00013697	0.00013695	0.00011129	0.00016188	0.00016384	0.00015807
	0.000273414	0.000332404		distal	7.2571e-06	1.3764e-05	2.1721e-05	1.4869e-05	2.1781e-05	1.6661e-05	1.1541e-05	1.1269e-05	1.1606e-05	7.2953e-06	2.4693e-05	2.0651e-05	2.2222e-05	2.7833e-05	1.9168e-05	3.6442e-05
	0.00025335	0.00045741
	0.000270268	0.000409
	0.000182195	0.00039
	0.000184662
	0.000232635
	0.000195609
	0.000214078

## Sheet: Fig. 2 panel c
Fig. 2c
	WT	Cyfip1+/-
	0.854238	1.20773
	1.04594	0.796131
	1.36064	0.849198
	0.903901	1.02079
	0.835281

## Sheet: Fig. 2 panel d
Fig. 2d
	WT	Cyfip1+/-
	44.444	50
	18.519	28.986
	46.154	85
	45	21.538
	28.261	60.87
	36.364	57.576
	44.444	59.091
	43.75
	15.909
	28.125
	48.649

## Sheet: Fig. 3 panel a
Fig. 3a
	WT	Cyfip1+/-
	88.8399	43.5044
	80.6885	55.5662
	92.7447	47.8484
	94.7173	55.0438

## Sheet: Fig. 3 panel b
Fig. 3b
	WT	Cyfip1+/-
	72.2378	82.0167
	124.633	69.8052
	103.129	40.9932
	95.8828	61.6914
	101.46	52.7535
	91.5613	86.914
	79.0301	70.633
	132.066	75.4781

## Sheet: Fig. 3 panel c
Fig. 3c
	WT	Cyfip1+/-
	109.006	70.2782
	90.9943	66.2433
	100	76.3213
	110.116	63.2005
	90.506	61.7748
	105.169	40.7709
	94.2097	87.0725
		71.7733
		80.6915
		64.9515

[truncated: 38 more sheets: Fig. 3 panel d, Fig. 3 panel e, Fig. 4 panel a, Fig. 4 panel b, Fig. 4 panel c, Fig. 4 panel d, Fig. 4 panel e, Fig. 4 panel f, Fig. 5 panel a, Fig. 5 panel c, Fig. 5 panel d, Fig. 5 panel e, Fig. 6 panel a, Fig. 6 panel b, Fig. 6 panel c, Fig. 6 panel d, Fig. S1 panel a, Fig. S2 panel a, Fig. S2 panel b, Fig. S2 panel c …]
